# Supplementary material for: Federated Learning in Healthcare Ethics: A Systematic Review of Privacy-Preserving and Equitable Medical AI
Source: Healthcare (Basel). 2026 Jan 26;14(3):306. doi: 10.3390/healthcare14030306 (PMC12896918; doi:10.3390/healthcare14030306)
Supplement: Supplementary file 1 [file healthcare-14-00306-s001.zip]

Archive with 1 entries (1 files):
- healthcare-4079472-supplementary.pdf
